# Supplementary material for: Effects of community-based open and closed skill exercise interventions on ecological executive function and mobile phone dependence of adolescents
Source: Front Psychol. 2025 Dec 11;16:1694637. doi: 10.3389/fpsyg.2025.1694637 (PMC12738362; doi:10.3389/fpsyg.2025.1694637)
Supplement: Supplementary file 1 [file Table_1.XLSX]

## Sheet: ���Ԥִ��������
EP	1	2	3	4	5	6	7	8
1	80	12.5	60.5	45	45.8571	47	51	30
1	80	12.5	60.5	45	45.8571	47	50.1	80
1	80	60.6	60.5	45	45	47	50.1	30
1	66.6667	60.6	59	44	45	46	50.1	30
1	66.6667	60.6	59	44	45	46	50.1	80
1	66.6667	60.6	59	44	45	46	50	80
1	66.6667	58.6	59	44	45	46	50	80
1	60	88.6	56.4286	43	45	45.88	50	30
1	60	88.6	56.4286	43	45	45.65	50	80
1	60	48.6	56.4286	43	45	45.65	48.92	80
1	60	82	56.4286	43	44.3	45.65	48.6	20
1	48	42	56	42.7143	44.3	45.65	48.6	70
1	48	82	56	42.7143	44.3	45.5	48.6	20
1	48	82	56	42.7143	44.3	45.5	48.6	70
1	48	82	56	42.7143	44	45.5	48.5	65
1	20.5714	82	55.6571	42	44	45.5	48.5	65
1	15.4286	22	55.6571	42	44	45	48.5	65
1	10.2857	82	55.6571	42	44	45	48.5	65
1	90	77.6667	55.6571	42	44	45	48.5	65
1	80	77.6667	54.9	41	44	45	48	65
1	80	77.6667	54.9	41	44	44.5	48	65
1	80	77.6667	54.9	41	44	44	48	65
1	80	74.94	54.9	41	44	44	48	65
1	55	72	53.6	40.5	44	44	48	65
1	55	72	53.6	40.5	44	44	48	65
1	55	72	53.6	40.5	44	43.5	48	65
1	55	72	53.6	40.5	42.96	43.5	48	65
1	50	70	52.6286	39.8	42.84	43.5	48	62
1	50	70	52.6286	39.8	42	43.5	48	62
1	50	70	52.6286	39.8	42	43	48	62
1	50	70	52.6286	39.8	42	43	48	62
2	46	65.8	50	39	42	43	48	60
2	46	65.8	50	39	42	43	48	60
2	46	65.8	50	39	42	43	48	60
2	46	65.8	50	39	42	43	48	60
2	35	65.1429	49.6	39	42	43	48	60
2	35	65.1429	49.6	39	41	43	48	60
2	15	65.1429	49.6	39	41	43	48	60
2	35	65.1429	49.6	39	41	43	48	60
2	20	63	49.5714	39	41	43	47.16	56
2	20	63	49.5714	39	39	43	47.16	56
2	20	63	49.5714	39	39	43	47.16	56
2	20	63	49.5714	39	59	43	47.16	56
2	14.5129	62.7714	48.62	37	39	43	47.12	56
2	16.6667	62.7714	48	37	39	43	47.12	56
2	17	62.7714	48	37	39	42	47.12	56
2	17	62.7714	48	37	39	42	47.12	56
2	48	59.7429	48	36.8	39	42	47.1	55
2	49	59.7429	47	36.8	39	42	47.1	55
2	87	59.7429	47	36.8	59	71.5	47.1	55
2	21	59.7429	97	36.8	39	41.4	47.1	55
2	80	59.28	47	36	59	41.4	47.08	53.3333
2	96.6667	58.2857	45	80	38.5	71.4	47.08	53.3333
2	96.6667	58.2857	95	36	38.5	41.4	47.08	53.3333
2	96.6667	58.2857	45	36	78.5	41	47.08	53.3333
2	96.6667	58.2857	75	76	38.5	41	77	50
2	80	56	45	36	38.25	41	47	50
2	80	56	45	56	38.25	71	47	50
2	80	56	45	36	38.25	41	47	50
2	80	56	85	35.8571	38.25	41	47	50
2	80	55.5	45	35.8571	37	41	47	50
